# Supplementary material for: Study protocol: evaluation of sheds for life (SFL): a community-based men’s health initiative designed “for shedders by shedders” in Irish Men’s sheds using a hybrid effectiveness-implementation design
Source: BMC Public Health. 2021 Apr 26;21:801. doi: 10.1186/s12889-021-10823-8 (PMC8072742; doi:10.1186/s12889-021-10823-8)
Supplement: Supplementary file 1 — Additional file 1. [file 12889_2021_10823_MOESM1_ESM.zip]

Archive with 3 entries (3 files):
- Addiontal File 5 SFL SPIRIT CHECKLISTR0.docx
- Addiotnal File 6 All items WHO Trial Reg Data SetR0.docx
- Additional File 1 PRACTIS GuideR0.docx
